# Supplementary material for: Functional Characterization of Tomato ShROP7 in Regulating Resistance against Oidium neolycopersici
Source: Int J Mol Sci. 2022 Aug 2;23(15):8557. doi: 10.3390/ijms23158557 (PMC9369182; doi:10.3390/ijms23158557)
Supplement: Supplementary file 1 [file ijms-23-08557-s001.zip]

Archive with 1 entries (1 files):
- ijms-1749324-supplementary.pdf
